# Supplementary material for: E-Selectin, ICAM-1, and ET-1 Biomarkers Address the Concern of the Challenging Diagnosis of Interstitial Lung Disease in Patients with Autoimmune Diseases
Source: Int J Mol Sci. 2023 Aug 7;24(15):12518. doi: 10.3390/ijms241512518 (PMC10420063; doi:10.3390/ijms241512518)
Supplement: Supplementary file 1 [file ijms-24-12518-s001.zip]

Archive with 1 entries (1 files):
- ijms-2536674-supplementary.pdf
